# Supplementary material for: Complexity of Bidirectional Transcription and Alternative Splicing at Human RCAN3 Locus
Source: PLoS One. 2011 Sep 22;6(9):e24508. doi: 10.1371/journal.pone.0024508 (PMC3178534; doi:10.1371/journal.pone.0024508)
Supplement: Figure S1 — Splice consensus sequences comparison (alternative RCAN3 first exons) in Homo sapiens . The analysis was carried out for different RCAN3 isoforms aligning alternative exons 1 - first intron - exon 2 or 3 (according to considered isoform). CAGGTRAGT: splice donor consensus sequence; R = purine A/G. YAGN: splice acceptor consensus sequence; Y = pyrimidine C/T; N = all nucleotides. In bold black: splicing donor nucleotides identity with consensus sequence and underlined GT alternative splice signals. In bold white: splicing acceptor nucleotides identity with consensus sequence. In bold grey: splicing donor or acceptor nucleotides without identity with consensus sequence. In bold grey and underlined: purine/purine or pyrimidine/pyrimidine base pair substitution compared to consensus sequence. (XLS) [file pone.0024508.s001.xls]

## Sheet: Foglio1
exon name		3′exon			5′intron .. 3′intron		5′exon
			CAG	GTRAGT		YAG	N
E1a		E1a ...GGGAGGTGAACC	GAG	GTaaac	tcgccgcgcgcggggcgcagtgtacatagtaaccag..tggtcttcggagttttacctctgcattttctttttttttaa	cAG	T	GGGTGCCTGATAGA... E2
E1c		E1c ...CGGCGGGGCGTG	CAG	GTgagg	ccccacggcgcccggcctctccagcagGTttgcacc..tggtcttcggagttttacctctgcattttctttttttttaa	cAG	T	GGGTGCCTGATAGA... E2
E1		E1 ...CGGCCTCTCCAG	CAG	GTttgc	acccagcgcggggcggggcggggcggggcgggtggg..tggtcttcggagttttacctctgcattttctttttttttaa	cAG	T	GGGTGCCTGATAGA... E2
E1b		E1b ...TGGCACGATAAA	TGA	GTaagt	taaaaacagttgttgtacctgtgggccacccagata..tggtcttcggagttttacctctgcattttctttttttttaa	cAG	T	GGGTGCCTGATAGA... E2
E1a		E1a ...GGGAGGTGAACC	GAG	GTaaac	tcgccgcgcgcggggcgcagtgtacatagtaaccag..ttttttcctccccttccctttgccttgctgctccttaattg	tAG	G	AAAGATTTGAAGCA... E3
E1c		E1c ...CGGCGGGGCGTG	CAG	GTgagg	ccccacggcgcccggcctctccagcagGTttgcacc..ttttttcctccccttccctttgccttgctgctccttaattg	tAG	G	AAAGATTTGAAGCA... E3
E1		E1 ...CGGCCTCTCCAG	CAG	GTttgc	acccagcgcggggcggggcggggcggggcgggtggg..ttttttcctccccttccctttgccttgctgctccttaattg	tAG	G	AAAGATTTGAAGCA... E3

## Sheet: Foglio2
GENE	*INTRONE (30 bp…60 bp)
CAG+/-
ABCG8	gtaaggtggcaggcgactctgagaggagag ctccctgcagaaggtggctgcccccatgacctggccacatcttctgcctcccagCAG
ACHE	gtgagtctccctccccgcccgggactctcc...tctcctccctcctggcttctcgaccgacccttcaccctttccctttctttctcccagcag
CD79B	gtacagaacccacgacgaggcctgtggggt...ggggcagcccaggccagaggaggccctgactggccccgcccacttcctcccacccagcag
CYP1A1	gtgagttgctgggggacttctggcttgccc...ttttctcatcccccaatctgacggcttgactttttttcttcctgcaccttctctcagcag
CYYR1	gtgagcaaaactgttgactctcgaaggctc...cagtagaaatgcaaatatttgctaactccttgatgttctcttccccttctttttcagcag
G6PD	gtaaggcttgccgttgccctcccttcccgc...ctgatcctcactccccgaagaggggttcaagggggtaacgcagctccgggctcccagcag
GHRF	gtatgggtgtgtgtgcatgggtgcatctag...cactctagccacccttacttcaattccccggattgagcttgatctttctttctgcagCAG
GNGT1	gtaagttaagagctgagggaattgttggct...ctgacttgaaataactccagcaattcatgcatagctgctaaccttctacatcttcagcag
HSD17B1	gtgagtcaacacccccgttccccgaaccct...gctgggactggggcctggctggcgtccgccccctcccactcgttgctctccggccagcag
IGF1R	gtaaggcttgtggagggagaagaaacgtgg...gaaatgagcaaattgttcacctggtgatattttatcatttcctcctctttgctgcagcag
MYC	gtaagcaccgaagtccacttgccttttaat...ccgcaccaagacccctttaactcaagactgcctcccgctttgtgtgccccgctccagcag
PDYN	gtgagtcccctacctttgcagctaagctgt...cacagtctacagagtggtgatcacagatttcattatcttctctttcttcctccccagcag
PKD1	gtgaggactctactgggggtcctgggctgg...gctgggggtcctgccgccttggcgcagcttggactcaagacactgtgcacctctcagcag
SFTPA2	gtaactgggcatatgagggacagatggagt...cacagtgggggaagatgttggcagaggtggcagatgggctcacggccatccctccagcag
SGNE1	gtaacagatatgcctttgggttcccatgaa...tcttagaataatgatgaatgtcttggccgttcctcaaaaacctttggctgtttgcagcag
TCRBV2	gtataagcctccttctacctgggagcttgg...cgtcctgtctgactcggctcccactgggctctcctctctctctggcttctgtctcagcag
TGFA	gtgagtgcagctgccgtgggtgtgtggatc...tggggtttgcatgtcagctgttcctggatctgagccctgcatctttcctctccccagcag
OBSCN	gtgggtgggtggggccacacacacacacac...ggctcagggccaggctatggggcgcaggctgagtcctgatgccatcccccttcacagcag
HR	gtgaacaggacctcctgggtctgcgtgggg...agccttccattggggcctgttgccttcaccctctgaccctgttctctccgtggtcagcag
HSPG2	gtactgccggagggcaggtgtcaccgggtg...ggggcggagccgggctgcccaccacagccggctgcagcccccgcccatgccgcccagcag
CAG-
CYP17A1	gtgagtctgtcctgtcctgcgccctgggcc...gaaccatgcctctcctccctcctgccctaacccctggctgatgccactccttgccagcag
FGFR3	gtgagtgctggctctggcctggtgccaccc...gaggtggctgtgcgaagaggggctcggtggcacagcgctcaccccgcctcccgccagcag
IGLL1	gtaaggggtgagagattccaggggatgtgg...ctaccctgtgcctgggtcacagcctacacactgcagccctgtgcccctcactcccagcag
MANB	gtcagtgcgcctaccctgtggtacccttgt...gtgtgggcccccaggaaggtgcggactcccgagggctcactccgtcgcctcccccagcag
NTHL1	gtgagtagaggagggcggggctggctccag...aggggcacgggctaggctggtggagtgtgcccctgttcaccccgcttggcctcccagcag
OAT1	gtgagatcccctgagacttcccatgataac...ttaggctgggaggagctccttgggaggatcccgggccctgagctctgccggtcccagcag
AMHR2	gtgccccagggagggagagaagggctcctc...ggaggaatcctggccctgttatagctcagaggcccacactcagcacagtgtccccagcag
CACNL1A1	gtaagtgggaggctggccaccccaggcggc...gacaggaaaaggaagaggccttggtccagagctaaagatgacctgaccctgtcccagcag
CACNL1A3	gtgagtccaatctgtaggctctgtgctggg...agaaaggttctggcagtgggaggagggtagcaggtacacaagtctgtgtgtcctcagcag
CMA1	gtgagacaacagggtctatttatctccaaa...tcagaagaaaccccaagccatcactgtcgcctccttttccttccttcttcctcacagcag
HAP1	gtgagtctcgctgccggcttctgcccccac...gcctcagcctgagagcagataggcaggagtgctggactgggtgtgcctgggtcccagcag
ITGAD	gtgagtggctgatgggacctaggctgggtg . ggtccggtgtgagtggaggcgtcacctggattggggtctgacactgcttgtgttcagcag
KIT	gtgagtgaatcgcttcattcttctcatgtt...ttctgaatataaattatatggtaatcttcatttttttttctccttttctgaaaccagcag
MYH7	gtgagtgccatgaatctgctaggctcagcc...atttcctgtgccaaccctagacttttctttctctccttcttctccccacctgttcagcag
MST1R	gtgagtgagtgctggccaggagggaggaag...aggcgaggagcaatcacaggtggggttcctggctaatcactctcatattggtcccagcag
