# Supplementary material for: Complexity of Bidirectional Transcription and Alternative Splicing at Human RCAN3 Locus
Source: PLoS One. 2011 Sep 22;6(9):e24508. doi: 10.1371/journal.pone.0024508 (PMC3178534; doi:10.1371/journal.pone.0024508)
Supplement: Figure S2 — Splice consensus sequences comparison (alternative RCAN3 exon 1 and 1c) in different species. * Alternative first exons and exon 2 of studied species were assembled for similarity with sequences of related species (Homo sapiens transcript used for Macaca mulatta, Macaca mulatta transcript used for Callithrix jacchus, Canis lupus familiaris transcript used for Ailuropoda melanoleuca and Mus musculus transcript used for Rattus norvegicus). CAGGTRAGT: splice donor consensus sequence; R = purine A/G. YAGN: splice acceptor consensus sequence; Y = pyrimidine C/T; N = all nucleotides. Dark grey highlighted: conserved donor and acceptor splice sequences. In bold black: splicing donor nucleotides identity with consensus sequence. In bold white: splicing acceptor nucleotides identity with consensus sequence and other AG alternative splice signals. In bold grey: splicing donor or acceptor nucleotides without identity with consensus sequence. In bold black underlined: ATG start codon. White block: Primates; light grey block: Mammals, not Primates; medium grey block: not Mammals. (XLS) [file pone.0024508.s002.xls]

## Sheet: Foglio1
		EXON 1 (only in primates)
	SPECIES	EXON 1c (20 bp)							EXON 2
			CAG	GTRAGT	CAG	GTRAGT	YAG	N
	Homo sapiens	..TGCGGCGGCGGGGCGTG	CAG	GTgagg	ccccacggcgcccggcctctccagCAG	GTttgca...ttttacctctgcattttctttttttttaa	cAG	T	GGGTGCCTGATAGACATCCTAGGACTATACAGAAGGAAAAGGCCCACTTT-GGGGGATAATGCT..
	Pan troglodytes	..TGCGGCGGCGGGGCGTG	CAG	GTgagg	ccccacggcgcccggcctctccagCAG	GTttgca...ttttacctctgcattttctttttttttaa	cAG	T	GGGTGCCTGATAGACATCCTAGGACTATACAGACGGAAAAGGCCCACTTT-GGGGGATAATGCT..
	Pongo abelii	..TGCGGCGGCGGGGCGTG	CAG	GTgagg	ccccacggcgcccggcctctccagCAG	GTttgca...ttttacctctgcattttctttttttttaa	cAG	T	GGGTGCCTGATAGACATCCTAGGACTATACAGACGGAAAAGGCCCACTTT-GGGGGATAATGCT..
	Macaca mulatta*	..TGCGGCGGCGGGGCGTG	CAG	GTgagg	ctccttggcgcccgccctctccagCAG	GTctgca...acctctgcgttttctttttttttttttaa	cAG	T	GGGTGCCTGAT------CCTAGGACTATACAGACGGAAAAGGCCCACTTT-GGGGGATAATGCT..
	Callithrix jacchus*	..TGCGGCACCGGGGCGTG	CAG	GTgagg	cccctgggcgcccggcctctccggCAG	GTttgca...cattttcttttttttttttttttttttaa	cAG	T	GGGTGCCTGATAGACACCCTAGGATTATTCAGACGGAAAAGACCAGCTTTTGCAAAACAATGCT..
	Sus scrofa	..TGCGCCCGCCATGCGCG	CAG	GTgagt	ctccccttcgcagggtggggccggcgc	ctgcttc...gttgttttcttttcttttttttttttaaa	cAG	T	AGATGCCTGGTAGACACCTTAGAACTTTAAAAACGGAAAAGACCTGCTTTGAGGGGACAGTGCT..
	Bos taurus	..TGCGGCGACCACGCGCG	CAG	GTgagt	ctccgcttcgccaagtggggcccgcgc	ccgcgtc...ttatctctgttgttttctctttttttaaa	cAG	T	TGATGCCTGGTAGACATCTTTGAACTTTAAAAACAGAGAAGACCTGCTTTTAGAGGAAAATGCT..
	Ailuropoda melanoleuca*	..TGCAGCGGCCAAGCGCG	CAG	GTgagt	ccccttcgtagggcggggcttctcccg	gcagggt...ctttatgctattttctttttttttaacac	cAG	A	---TGCCTGGTAGACACCTTAGGACTTTAAAAACGGACAAGACCTGCTTTTAGGGGATAATGCT..
	Canis lupus familiaris	..TGCGGCGGCCGAGCGCG	CAG	GTgagt	ccgcttggcagggtggggccggcgcgc	ggctggt...atctttatgctgttttctttttttaacac	cAG	A	---TGCCTGGTAGACACCTTAGAACTTTAAAAACGGAAAGGACCTGCTTTTAGGGGATAATGCT..
	Rattus norvegicus*	..CTCTCCCCTGGAGCGCA	CAG	GTgagt	cttcccttcgcagggcggggccggttc	gcgaccg...cctctcggtgttttcctttttttttttta	aAG	C	ACTGTCTGGCCAGCGTCCT-AGAACTTT----ACCGACA-GA------------GAA-GATGCT..
	Mus musculus	..CTCTCCCCTCGAGCGCA	CAG	GTgagt	ctccccttcgcagggcggggccgggtc	gcggccg...tcaagttctccctcctcggttttttcttt	aAG	A	AGTATCTGGCAGGCATCCTA-GAACTTT--------ACA-GA------------GAA-GATGCT..
	Gallus gallus	..GGTCGAACGTCCATCCT	GAG	GTgagc	gctgtgtagcaggagggcacggccggg	ccgggtg...tgccataattgaatgcgtttttgtaatgg	tAG	A	CCCTTCCCAGGAGCTCTGGAACACAGTGCTG-AATT----GA------TT----GAATGATGCT..
	Danio rerio	..AATCAGTTGCAAAATAA	CAG	GTaagt	gatctgtacaacttacattaacgttac	attcttg...gtttgtgctaatgtcttcttttggtgggg	cAG	G	------------------------------------------------------GAATAATGCG..
				INTRON (40 bp...32 bp)
